# Supplementary material for: A “Sconce” Trap for Sampling Egg Masses of Spotted Lanternfly, Lycorma delicatula
Source: Insects. 2025 Jul 1;16(7):689. doi: 10.3390/insects16070689 (PMC12295272; doi:10.3390/insects16070689)
Supplement: Supplementary file 1 [file insects-16-00689-s001.zip]

Archive with 1 entries (1 files):
- insects-3725058-supplementary.mp4
